# Supplementary material for: Scaffolds for Cultured Meat on the Basis of Polysaccharide Hydrogels Enriched with Plant-Based Proteins
Source: Gels. 2022 Feb 4;8(2):94. doi: 10.3390/gels8020094 (PMC8871916; doi:10.3390/gels8020094)
Supplement: Supplementary file 1 [file gels-08-00094-s001.zip]

Archive with 2 entries (2 files):
- Figure S1_Sol-gel transition curves_2.jpg
- Figure S2_Macroscopic cell laden XLB gels.jpg
